# Supplementary material for: Bacterial guilds, not genus-level taxa, mediate the protective effects of time-restricted feeding against high-fat diet–induced obesity in mice
Source: ISME Commun. 2025 Oct 11;5(1):ycaf127. doi: 10.1093/ismeco/ycaf127 (PMC12515041; doi:10.1093/ismeco/ycaf127)
Supplement: TRF_supplementary_Tables_ISME_F1_ycaf127 [file trf_supplementary_tables_isme_f1_ycaf127.xlsx]

## Sheet: TableS1
Table S1: Formulation of the diets used in the study

## Sheet: TableS2
Table S2: Tukey Multiple Comparison Results for Treatment Effects on Body Weight Gain, Fasting Blood Glucose (FBG), and OGTT-AUC
Pairs	BW-gain (Wk-12)	FBG (Wk-11)	OGTT-AUC (Wk-11)
NA vs. NR	0.998	0.001	0.853
NA vs. FA	<0.001	< 0.001	< 0.001
NA vs. FR	<0.001	0.176	0.002
NR vs. FA	<0.001	0.416	< 0.001
NR vs. FR	<0.001	0.339	< 0.001
FA vs. FR	0.02	0.008	< 0.001

## Sheet: TableS3
Table S3: PERMANOVA analysis at baseline and week 12

## Sheet: TableS4
Table S4: Details of taxonomic assignments of the ASVs in the 34 CAGs
CAGID	ASVID	Taxonomical classification
		Domain	Phylum	Class	Order	Family	Genus	Species
CAG1	ASV16	Bacteria	Actinobacteria	Coriobacteriia	Coriobacteriales	Atopobiaceae	Coriobacteriaceae UCG-002	uncultured bacterium
CAG1	ASV18	Bacteria	Firmicutes	Clostridia	Clostridiales	Lachnospiraceae
CAG1	ASV125	Bacteria	Firmicutes	Clostridia	Clostridiales	Ruminococcaceae	Intestinimonas	uncultured bacterium
CAG1	ASV133	Bacteria	Firmicutes	Clostridia	Clostridiales	Lachnospiraceae
CAG1	ASV139	Bacteria	Firmicutes	Clostridia	Clostridiales	Family XIII	[Eubacterium] nodatum group
CAG1	ASV144	Bacteria	Firmicutes	Clostridia	Clostridiales	Ruminococcaceae	Intestinimonas
CAG1	ASV198	Bacteria	Firmicutes	Clostridia	Clostridiales	Ruminococcaceae	Ruminiclostridium 9
CAG1	ASV361	Bacteria	Firmicutes	Clostridia	Clostridiales	Ruminococcaceae	[Eubacterium] coprostanoligenes group
CAG1	ASV472	Bacteria	Firmicutes	Clostridia	Clostridiales	Family XIII	[Eubacterium] brachy group
CAG2	ASV99	Bacteria	Firmicutes	Clostridia	Clostridiales	Ruminococcaceae	Ruminiclostridium 9	uncultured bacterium
CAG2	ASV101	Bacteria	Firmicutes	Clostridia	Clostridiales	Ruminococcaceae	Ruminococcaceae UCG-014
CAG2	ASV140	Bacteria	Firmicutes	Clostridia	Clostridiales	Ruminococcaceae	Intestinimonas	uncultured bacterium
CAG2	ASV141	Bacteria	Actinobacteria	Coriobacteriia	Coriobacteriales	Eggerthellaceae	Enterorhabdus
CAG2	ASV149	Bacteria	Firmicutes	Clostridia	Clostridiales	Ruminococcaceae	Ruminococcaceae UCG-014	uncultured bacterium
CAG2	ASV150	Bacteria	Patescibacteria	Saccharimonadia	Saccharimonadales	Saccharimonadaceae	Candidatus Saccharimonas	uncultured bacterium
CAG2	ASV158	Bacteria	Firmicutes	Clostridia	Clostridiales	Peptococcaceae	Peptococcus	uncultured bacterium
CAG2	ASV159	Bacteria	Firmicutes	Clostridia	Clostridiales	Lachnospiraceae	Lachnoclostridium	uncultured bacterium
CAG2	ASV166	Bacteria	Firmicutes	Clostridia	Clostridiales	Family XIII	Anaerovorax	uncultured bacterium
CAG2	ASV194	Bacteria	Firmicutes	Clostridia	Clostridiales	Lachnospiraceae	Lachnoclostridium	uncultured bacterium
CAG2	ASV232	Bacteria	Firmicutes	Clostridia	Clostridiales	Ruminococcaceae	uncultured
CAG3	ASV54	Bacteria	Firmicutes	Clostridia	Clostridiales	Lachnospiraceae	Lachnoclostridium	uncultured bacterium
CAG3	ASV57	Bacteria	Firmicutes	Clostridia	Clostridiales	Lachnospiraceae	Lachnoclostridium	uncultured bacterium
CAG3	ASV62	Bacteria	Firmicutes	Clostridia	Clostridiales	Ruminococcaceae	Ruminiclostridium	uncultured bacterium
CAG3	ASV90	Bacteria	Firmicutes	Clostridia	Clostridiales	Lachnospiraceae
CAG3	ASV112	Bacteria	Firmicutes	Clostridia	Clostridiales	Lachnospiraceae	Roseburia	uncultured bacterium
CAG3	ASV118	Bacteria	Firmicutes	Clostridia	Clostridiales	Lachnospiraceae
CAG4	ASV49	Bacteria	Bacteroidetes	Bacteroidia	Bacteroidales	Rikenellaceae	Rikenella
CAG4	ASV52	Bacteria	Firmicutes	Clostridia	Clostridiales	Ruminococcaceae	Oscillibacter	uncultured bacterium
CAG4	ASV58	Bacteria	Firmicutes	Clostridia	Clostridiales	Ruminococcaceae	Ruminococcaceae UCG-009
CAG4	ASV65	Bacteria	Firmicutes	Clostridia	Clostridiales	Ruminococcaceae
CAG4	ASV89	Bacteria	Firmicutes	Clostridia	Clostridiales	Lachnospiraceae	Lachnospiraceae UCG-006
CAG4	ASV102	Bacteria	Firmicutes	Clostridia	Clostridiales	Ruminococcaceae
CAG4	ASV108	Bacteria	Firmicutes	Clostridia	Clostridiales	Ruminococcaceae	Oscillibacter	unidentified
CAG4	ASV110	Bacteria	Firmicutes	Clostridia	Clostridiales	Ruminococcaceae	Ruminiclostridium 9
CAG4	ASV119	Bacteria	Bacteroidetes	Bacteroidia	Bacteroidales	Marinifilaceae	Odoribacter
CAG5	ASV21	Bacteria	Firmicutes	Bacilli	Lactobacillales	Streptococcaceae	Streptococcus	Streptococcus salivarius subsp. thermophilus
CAG5	ASV36	Bacteria	Firmicutes	Clostridia	Clostridiales	Lachnospiraceae	Lachnospiraceae UCG-006	uncultured bacterium
CAG5	ASV48	Bacteria	Firmicutes	Bacilli	Lactobacillales	Streptococcaceae	Lactococcus
CAG5	ASV56	Bacteria	Firmicutes	Clostridia	Clostridiales	Ruminococcaceae	Ruminococcaceae UCG-014	uncultured rumen bacterium
CAG5	ASV87	Bacteria	Firmicutes	Clostridia	Clostridiales	Lachnospiraceae	A2	uncultured bacterium
CAG5	ASV126	Bacteria	Firmicutes	Clostridia	Clostridiales	Ruminococcaceae	Intestinimonas
CAG5	ASV147	Bacteria	Firmicutes	Bacilli	Lactobacillales	Leuconostocaceae	Leuconostoc
CAG5	ASV173	Bacteria	Patescibacteria	Saccharimonadia	Saccharimonadales	Saccharimonadaceae	Candidatus Saccharimonas	uncultured bacterium
CAG5	ASV179	Bacteria	Firmicutes	Bacilli	Lactobacillales	Streptococcaceae	Streptococcus
CAG6	ASV247	Bacteria	Firmicutes	Clostridia	Clostridiales	Lachnospiraceae
CAG6	ASV383	Bacteria	Firmicutes	Clostridia	Clostridiales	Family XIII	[Eubacterium] brachy group	uncultured bacterium
CAG6	ASV398	Bacteria	Firmicutes	Clostridia	Clostridiales	Ruminococcaceae	GCA-900066225	uncultured bacterium
CAG6	ASV416	Bacteria	Bacteroidetes	Bacteroidia	Bacteroidales	Prevotellaceae	Prevotellaceae UCG-001
CAG7	ASV2	Bacteria	Firmicutes	Erysipelotrichia	Erysipelotrichales	Erysipelotrichaceae	Faecalibaculum	uncultured bacterium
CAG7	ASV4	Bacteria	Firmicutes	Erysipelotrichia	Erysipelotrichales	Erysipelotrichaceae	Dubosiella	uncultured bacterium
CAG7	ASV6	Bacteria	Actinobacteria	Actinobacteria	Bifidobacteriales	Bifidobacteriaceae	Bifidobacterium
CAG7	ASV15	Bacteria	Actinobacteria	Actinobacteria	Bifidobacteriales	Bifidobacteriaceae	Bifidobacterium
CAG7	ASV40	Bacteria	Actinobacteria	Actinobacteria	Bifidobacteriales	Bifidobacteriaceae	Bifidobacterium
CAG7	ASV104	Bacteria	Bacteroidetes	Bacteroidia	Bacteroidales	Rikenellaceae	Alistipes
CAG7	ASV128	Bacteria	Bacteroidetes	Bacteroidia	Bacteroidales	Rikenellaceae	Alistipes	uncultured bacterium
CAG7	ASV162	Bacteria	Bacteroidetes	Bacteroidia	Bacteroidales	Muribaculaceae
CAG7	ASV184	Bacteria	Bacteroidetes	Bacteroidia	Bacteroidales	Prevotellaceae
CAG7	ASV322	Bacteria	Bacteroidetes	Bacteroidia	Bacteroidales	Bacteroidaceae	Bacteroides
CAG7	ASV351	Bacteria	Firmicutes	Clostridia	Clostridiales	Lachnospiraceae
CAG7	ASV423	Bacteria	Proteobacteria	Deltaproteobacteria	Desulfovibrionales	Desulfovibrionaceae	Desulfovibrio
CAG8	ASV63	Bacteria	Firmicutes	Clostridia	Clostridiales	Ruminococcaceae	Oscillibacter	uncultured bacterium
CAG8	ASV72	Bacteria	Bacteroidetes	Bacteroidia	Bacteroidales	Muribaculaceae
CAG8	ASV86	Bacteria	Epsilonbacteraeota	Campylobacteria	Campylobacterales	Helicobacteraceae	Helicobacter
CAG8	ASV138	Bacteria	Bacteroidetes	Bacteroidia	Bacteroidales	Bacteroidaceae	Bacteroides
CAG8	ASV181	Bacteria	Firmicutes	Clostridia	Clostridiales	Lachnospiraceae	uncultured
CAG8	ASV223	Bacteria	Bacteroidetes	Bacteroidia	Bacteroidales	Tannerellaceae	Parabacteroides
CAG8	ASV225	Bacteria	Bacteroidetes	Bacteroidia	Bacteroidales	Muribaculaceae	uncultured Bacteroidales bacterium	uncultured Bacteroidales bacterium
CAG8	ASV259	Bacteria	Bacteroidetes	Bacteroidia	Bacteroidales	Rikenellaceae	Alistipes	uncultured bacterium
CAG8	ASV278	Bacteria	Firmicutes	Clostridia	Clostridiales	Lachnospiraceae	uncultured	uncultured bacterium
CAG8	ASV442	Bacteria	Firmicutes	Clostridia	Clostridiales	Family XIII	[Eubacterium] brachy group	uncultured bacterium
CAG9	ASV105	Bacteria	Firmicutes	Bacilli	Lactobacillales	Lactobacillaceae	Lactobacillus	Lactobacillus gasseri
CAG9	ASV160	Bacteria	Deferribacteres	Deferribacteres	Deferribacterales	Deferribacteraceae	Mucispirillum
CAG9	ASV168	Bacteria	Firmicutes	Clostridia	Clostridiales	Ruminococcaceae	Ruminiclostridium 9
CAG9	ASV175	Bacteria	Proteobacteria	Deltaproteobacteria	Desulfovibrionales	Desulfovibrionaceae	uncultured	uncultured Desulfovibrionales bacterium
CAG9	ASV193	Bacteria	Firmicutes	Clostridia	Clostridiales	Lachnospiraceae	Lachnospiraceae NK4A136 group	uncultured Clostridiales bacterium
CAG9	ASV195	Bacteria	Firmicutes	Clostridia	Clostridiales	Ruminococcaceae
CAG9	ASV222	Bacteria	Firmicutes	Clostridia	Clostridiales	Ruminococcaceae	Ruminiclostridium	uncultured bacterium
CAG9	ASV248	Bacteria	Firmicutes	Clostridia	Clostridiales	Lachnospiraceae	uncultured	uncultured bacterium
CAG9	ASV294	Bacteria	Firmicutes	Clostridia	Clostridiales	Lachnospiraceae	uncultured	uncultured bacterium
CAG9	ASV525	Bacteria	Bacteroidetes	Bacteroidia	Flavobacteriales	Flavobacteriaceae	uncultured
CAG10	ASV135	Bacteria	Bacteroidetes	Bacteroidia	Bacteroidales	Muribaculaceae
CAG10	ASV163	Bacteria	Firmicutes	Clostridia	Clostridiales	Ruminococcaceae
CAG10	ASV188	Bacteria	Firmicutes	Clostridia	Clostridiales	Lachnospiraceae
CAG10	ASV215	Bacteria	Bacteroidetes	Bacteroidia	Bacteroidales	Muribaculaceae
CAG10	ASV230	Bacteria	Firmicutes	Clostridia	Clostridiales	Lachnospiraceae
CAG10	ASV258	Bacteria	Firmicutes	Clostridia	Clostridiales	Lachnospiraceae
CAG10	ASV268	Bacteria	Bacteroidetes	Bacteroidia	Bacteroidales	Muribaculaceae
CAG10	ASV312	Bacteria	Firmicutes	Clostridia	Clostridiales	Ruminococcaceae	Ruminococcaceae UCG-004	uncultured bacterium
CAG10	ASV326	Bacteria	Firmicutes	Bacilli	Lactobacillales	Streptococcaceae	Streptococcus
CAG11	ASV157	Bacteria	Proteobacteria	Gammaproteobacteria	Enterobacteriales	Enterobacteriaceae	Escherichia-Shigella
CAG11	ASV214	Bacteria	Bacteroidetes	Bacteroidia	Bacteroidales	Muribaculaceae
CAG11	ASV219	Bacteria	Firmicutes	Bacilli	Lactobacillales	Enterococcaceae	Enterococcus
CAG11	ASV221	Bacteria	Firmicutes	Clostridia	Clostridiales	Lachnospiraceae
CAG11	ASV242	Bacteria	Firmicutes	Clostridia	Clostridiales	Ruminococcaceae	Ruminococcaceae UCG-014	uncultured Acetivibrio sp.
CAG11	ASV309	Bacteria	Bacteroidetes	Bacteroidia	Bacteroidales	Rikenellaceae	Alistipes
CAG11	ASV368	Bacteria	Firmicutes	Clostridia	Clostridiales	Lachnospiraceae	uncultured	uncultured bacterium
CAG11	ASV411	Bacteria	Firmicutes	Clostridia	Clostridiales	Lachnospiraceae	uncultured	uncultured bacterium
CAG12	ASV201	Bacteria	Firmicutes	Clostridia	Clostridiales	Ruminococcaceae	Ruminiclostridium 5
CAG12	ASV270	Bacteria	Firmicutes	Clostridia	Clostridiales	Ruminococcaceae	Ruminococcaceae UCG-014	uncultured bacterium
CAG12	ASV273	Bacteria	Firmicutes	Clostridia	Clostridiales	Lachnospiraceae	uncultured
CAG12	ASV394	Bacteria	Firmicutes	Clostridia	Clostridiales	Lachnospiraceae
CAG12	ASV553	Bacteria	Firmicutes	Clostridia	Clostridiales	Family XIII
CAG13	ASV189	Bacteria	Deferribacteres	Deferribacteres	Deferribacterales	Deferribacteraceae
CAG13	ASV210	Bacteria	Firmicutes	Clostridia	Clostridiales	Lachnospiraceae	[Eubacterium] fissicatena group	uncultured bacterium
CAG13	ASV235	Bacteria	Firmicutes	Clostridia	Clostridiales	Ruminococcaceae	Ruminococcaceae UCG-014
CAG13	ASV285	Bacteria	Firmicutes	Clostridia	Clostridiales	Ruminococcaceae
CAG13	ASV298	Bacteria	Firmicutes	Clostridia	Clostridiales	Ruminococcaceae	Ruminiclostridium 5	uncultured bacterium
CAG13	ASV325	Bacteria	Firmicutes	Clostridia	Clostridiales	Lachnospiraceae	Roseburia	uncultured bacterium
CAG13	ASV344	Bacteria	Firmicutes	Clostridia	Clostridiales	Ruminococcaceae
CAG13	ASV387	Bacteria	Bacteroidetes	Bacteroidia	Bacteroidales	Bacteroidaceae	Bacteroides
CAG14	ASV19	Bacteria	Bacteroidetes	Bacteroidia	Bacteroidales	Rikenellaceae	Alistipes	uncultured bacterium
CAG14	ASV26	Bacteria	Bacteroidetes	Bacteroidia	Bacteroidales	Rikenellaceae	Alistipes
CAG14	ASV28	Bacteria	Bacteroidetes	Bacteroidia	Bacteroidales	Marinifilaceae	Odoribacter	uncultured bacterium
CAG14	ASV73	Bacteria	Bacteroidetes	Bacteroidia	Bacteroidales	Muribaculaceae	uncultured Bacteroidales bacterium	uncultured Bacteroidales bacterium
CAG14	ASV81	Bacteria	Bacteroidetes	Bacteroidia	Bacteroidales	Muribaculaceae	uncultured Bacteroidales bacterium	uncultured Bacteroidales bacterium
CAG14	ASV109	Bacteria	Bacteroidetes	Bacteroidia	Bacteroidales	Muribaculaceae	uncultured bacterium	uncultured bacterium
CAG14	ASV120	Bacteria	Bacteroidetes	Bacteroidia	Bacteroidales	Muribaculaceae	uncultured bacterium	uncultured bacterium
CAG14	ASV123	Bacteria	Bacteroidetes	Bacteroidia	Bacteroidales	Muribaculaceae	uncultured Bacteroidales bacterium	uncultured Bacteroidales bacterium
CAG15	ASV34	Bacteria	Bacteroidetes	Bacteroidia	Bacteroidales	Bacteroidaceae	Bacteroides
CAG15	ASV59	Bacteria	Bacteroidetes	Bacteroidia	Bacteroidales	Muribaculaceae	uncultured bacterium	uncultured bacterium
CAG15	ASV106	Bacteria	Bacteroidetes	Bacteroidia	Bacteroidales	Muribaculaceae	uncultured bacterium	uncultured bacterium
CAG15	ASV111	Bacteria	Bacteroidetes	Bacteroidia	Bacteroidales	Muribaculaceae	uncultured bacterium	uncultured bacterium
CAG15	ASV115	Bacteria	Bacteroidetes	Bacteroidia	Bacteroidales	Rikenellaceae	Rikenellaceae RC9 gut group	uncultured bacterium
CAG15	ASV129	Bacteria	Bacteroidetes	Bacteroidia	Bacteroidales	Muribaculaceae	uncultured bacterium	uncultured bacterium
CAG15	ASV167	Bacteria	Bacteroidetes	Bacteroidia	Bacteroidales	Muribaculaceae
CAG15	ASV180	Bacteria	Bacteroidetes	Bacteroidia	Bacteroidales	Bacteroidaceae	Bacteroides
CAG15	ASV238	Bacteria	Bacteroidetes	Bacteroidia	Bacteroidales	Muribaculaceae	uncultured bacterium	uncultured bacterium
CAG16	ASV14	Bacteria	Firmicutes	Bacilli	Lactobacillales	Lactobacillaceae	Lactobacillus	Lactobacillus johnsonii
CAG16	ASV92	Bacteria	Firmicutes	Clostridia	Clostridiales	Ruminococcaceae	Ruminiclostridium 9
CAG16	ASV98	Bacteria	Firmicutes	Clostridia	Clostridiales	Lachnospiraceae	GCA-900066575
CAG16	ASV107	Bacteria	Firmicutes	Clostridia	Clostridiales	Lachnospiraceae	Blautia
CAG16	ASV137	Bacteria	Firmicutes	Clostridia	Clostridiales	Lachnospiraceae	Acetatifactor	uncultured bacterium
CAG16	ASV151	Bacteria	Firmicutes	Clostridia	Clostridiales	Lachnospiraceae	Roseburia	uncultured bacterium
CAG16	ASV161	Bacteria	Firmicutes	Clostridia	Clostridiales	Lachnospiraceae	Roseburia	uncultured bacterium
CAG16	ASV216	Bacteria	Firmicutes	Clostridia	Clostridiales	Lachnospiraceae	uncultured	uncultured bacterium
CAG16	ASV256	Bacteria	Firmicutes	Clostridia	Clostridiales	Lachnospiraceae	Lachnospiraceae NK4A136 group	uncultured bacterium
CAG16	ASV287	Bacteria	Firmicutes	Clostridia	Clostridiales	Lachnospiraceae	Roseburia	uncultured bacterium
CAG16	ASV504	Bacteria	Bacteroidetes	Bacteroidia	Bacteroidales	Bacteroidaceae	Bacteroides
CAG17	ASV35	Bacteria	Firmicutes	Clostridia	Clostridiales	Peptostreptococcaceae	Romboutsia	uncultured bacterium
CAG17	ASV37	Bacteria	Firmicutes	Clostridia	Clostridiales	Lachnospiraceae	uncultured	uncultured bacterium
CAG17	ASV44	Bacteria	Firmicutes	Clostridia	Clostridiales	Peptostreptococcaceae	Romboutsia
CAG17	ASV218	Bacteria	Firmicutes	Clostridia	Clostridiales	Ruminococcaceae	uncultured
CAG17	ASV231	Bacteria	Firmicutes	Clostridia	Clostridiales	Lachnospiraceae
CAG17	ASV249	Bacteria	Firmicutes	Clostridia	Clostridiales	Ruminococcaceae	Harryflintia	uncultured bacterium
CAG17	ASV274	Bacteria	Firmicutes	Clostridia	Clostridiales	Clostridiales vadinBB60 group	uncultured bacterium	uncultured bacterium
CAG17	ASV279	Bacteria	Bacteroidetes	Bacteroidia	Bacteroidales	Rikenellaceae	Millionella	Millionella massiliensis
CAG17	ASV281	Bacteria	Firmicutes	Clostridia	Clostridiales	Lachnospiraceae	[Acetivibrio] ethanolgignens group	uncultured bacterium
CAG17	ASV288	Bacteria	Firmicutes	Clostridia	Clostridiales	Ruminococcaceae	Ruminococcaceae UCG-010	uncultured organism
CAG17	ASV301	Bacteria	Firmicutes	Clostridia	Clostridiales	Lachnospiraceae
CAG17	ASV358	Bacteria	Firmicutes	Clostridia	Clostridiales	Ruminococcaceae	Ruminiclostridium 5
CAG17	ASV381	Bacteria	Proteobacteria	Alphaproteobacteria	Rhodospirillales	uncultured	uncultured rumen bacterium	uncultured rumen bacterium
CAG18	ASV88	Bacteria	Firmicutes	Clostridia	Clostridiales	Lachnospiraceae	A2
CAG18	ASV96	Bacteria	Bacteroidetes	Bacteroidia	Bacteroidales	Muribaculaceae	uncultured bacterium	uncultured bacterium
CAG18	ASV154	Bacteria	Firmicutes	Clostridia	Clostridiales	Lachnospiraceae	uncultured
CAG18	ASV155	Bacteria	Bacteroidetes	Bacteroidia	Bacteroidales	Muribaculaceae
CAG18	ASV190	Bacteria	Bacteroidetes	Bacteroidia	Bacteroidales	Rikenellaceae	Alistipes
CAG18	ASV196	Bacteria	Tenericutes	Mollicutes	Mollicutes RF39	uncultured bacterium	uncultured bacterium	uncultured bacterium
CAG18	ASV224	Bacteria	Firmicutes	Clostridia	Clostridiales	Lachnospiraceae	Lachnospiraceae NK4A136 group
CAG18	ASV254	Bacteria	Bacteroidetes	Bacteroidia	Bacteroidales	Bacteroidaceae	Bacteroides
CAG18	ASV327	Bacteria	Firmicutes	Clostridia	Clostridiales	Lachnospiraceae	uncultured	uncultured bacterium
CAG18	ASV378	Bacteria	Firmicutes	Clostridia	Clostridiales	Ruminococcaceae	Intestinimonas	uncultured bacterium
CAG19	ASV121	Bacteria	Actinobacteria	Coriobacteriia	Coriobacteriales	Atopobiaceae	Coriobacteriaceae UCG-002	uncultured bacterium
CAG19	ASV172	Bacteria	Deferribacteres	Deferribacteres	Deferribacterales	Deferribacteraceae	Mucispirillum	uncultured bacterium
CAG19	ASV177	Bacteria	Firmicutes	Clostridia	Clostridiales	Lachnospiraceae
CAG19	ASV229	Bacteria	Actinobacteria	Coriobacteriia	Coriobacteriales	Eggerthellaceae	Enterorhabdus
CAG19	ASV260	Bacteria	Firmicutes	Clostridia	Clostridiales	Lachnospiraceae
CAG19	ASV275	Bacteria	Firmicutes	Clostridia	Clostridiales	Lachnospiraceae	Roseburia	uncultured bacterium
CAG19	ASV310	Bacteria	Bacteroidetes	Bacteroidia	Bacteroidales	Muribaculaceae
CAG19	ASV337	Bacteria	Firmicutes	Clostridia	Clostridiales	Ruminococcaceae
CAG19	ASV420	Bacteria	Bacteroidetes	Bacteroidia	Bacteroidales	Muribaculaceae
CAG19	ASV432	Bacteria	Deferribacteres	Deferribacteres	Deferribacterales	Deferribacteraceae	Mucispirillum
CAG20	ASV165	Bacteria	Bacteroidetes	Bacteroidia	Bacteroidales	Muribaculaceae	uncultured bacterium	uncultured bacterium
CAG20	ASV192	Bacteria	Firmicutes	Bacilli	Bacillales	Staphylococcaceae	Staphylococcus	Staphylococcus lentus
CAG20	ASV208	Bacteria	Bacteroidetes	Bacteroidia	Bacteroidales	Muribaculaceae
CAG20	ASV255	Bacteria	Firmicutes	Clostridia	Clostridiales	Lachnospiraceae	Blautia
CAG20	ASV336	Bacteria	Firmicutes	Clostridia	Clostridiales	Lachnospiraceae
CAG20	ASV428	Bacteria	Proteobacteria	Alphaproteobacteria	Rhodospirillales	uncultured
CAG20	ASV521	Bacteria	Firmicutes	Clostridia	Clostridiales	Christensenellaceae	uncultured	uncultured bacterium
CAG21	ASV68	Bacteria	Firmicutes	Bacilli	Lactobacillales	Streptococcaceae	Streptococcus
CAG21	ASV176	Bacteria	Firmicutes	Clostridia	Clostridiales	Lachnospiraceae
CAG21	ASV186	Bacteria	Firmicutes	Clostridia	Clostridiales	Ruminococcaceae	Ruminiclostridium	uncultured bacterium
CAG21	ASV202	Bacteria	Firmicutes	Clostridia	Clostridiales	Lachnospiraceae	uncultured	uncultured bacterium
CAG21	ASV243	Bacteria	Firmicutes	Clostridia	Clostridiales	Ruminococcaceae	Ruminococcaceae NK4A214 group	uncultured bacterium
CAG21	ASV276	Bacteria	Firmicutes	Clostridia	Clostridiales	Lachnospiraceae	Lachnospiraceae NK4A136 group	uncultured bacterium
CAG21	ASV283	Bacteria	Firmicutes	Clostridia	Clostridiales	Ruminococcaceae	Ruminiclostridium 9	uncultured bacterium
CAG21	ASV305	Bacteria	Bacteroidetes	Bacteroidia	Bacteroidales	Muribaculaceae
CAG21	ASV307	Bacteria	Firmicutes	Clostridia	Clostridiales	Lachnospiraceae
CAG21	ASV317	Bacteria	Bacteroidetes	Bacteroidia	Bacteroidales	Muribaculaceae
CAG22	ASV132	Bacteria	Bacteroidetes	Bacteroidia	Bacteroidales	Muribaculaceae	uncultured bacterium	uncultured bacterium
CAG22	ASV156	Bacteria	Firmicutes	Clostridia	Clostridiales	Ruminococcaceae	uncultured	uncultured Oscillospira sp.
CAG22	ASV191	Bacteria	Firmicutes	Clostridia	Clostridiales	Lachnospiraceae
CAG22	ASV209	Bacteria	Firmicutes	Clostridia	Clostridiales	Ruminococcaceae	Ruminiclostridium	uncultured bacterium
CAG22	ASV217	Bacteria	Firmicutes	Clostridia	Clostridiales	Ruminococcaceae	Intestinimonas
CAG22	ASV245	Bacteria	Tenericutes	Mollicutes	Anaeroplasmatales	Anaeroplasmataceae	Anaeroplasma	uncultured bacterium
CAG22	ASV251	Bacteria	Patescibacteria	Saccharimonadia	Saccharimonadales	Saccharimonadaceae	Candidatus Saccharimonas	uncultured bacterium
CAG22	ASV253	Bacteria	Firmicutes	Clostridia	Clostridiales	Lachnospiraceae
CAG22	ASV293	Bacteria	Actinobacteria	Coriobacteriia	Coriobacteriales	Eggerthellaceae	Enterorhabdus
CAG22	ASV306	Bacteria	Firmicutes	Clostridia	Clostridiales	Lachnospiraceae
CAG22	ASV332	Bacteria	Bacteroidetes	Bacteroidia	Bacteroidales	Muribaculaceae
CAG22	ASV348	Bacteria	Firmicutes	Clostridia	Clostridiales	Lachnospiraceae	GCA-900066575	uncultured bacterium
CAG23	ASV1	Bacteria	Firmicutes	Bacilli	Lactobacillales	Lactobacillaceae	Lactobacillus	Lactobacillus murinus
CAG23	ASV20	Bacteria	Bacteroidetes	Bacteroidia	Bacteroidales	Muribaculaceae
CAG23	ASV22	Bacteria	Bacteroidetes	Bacteroidia	Bacteroidales	Bacteroidaceae	Bacteroides
CAG23	ASV25	Bacteria	Firmicutes	Clostridia	Clostridiales	Lachnospiraceae
CAG23	ASV42	Bacteria	Bacteroidetes	Bacteroidia	Bacteroidales	Muribaculaceae
CAG23	ASV46	Bacteria	Bacteroidetes	Bacteroidia	Bacteroidales	Muribaculaceae
CAG23	ASV47	Bacteria	Bacteroidetes	Bacteroidia	Bacteroidales	Tannerellaceae	Parabacteroides	uncultured Bacteroidales bacterium
CAG23	ASV53	Bacteria	Firmicutes	Erysipelotrichia	Erysipelotrichales	Erysipelotrichaceae	Erysipelatoclostridium
CAG23	ASV93	Bacteria	Bacteroidetes	Bacteroidia	Bacteroidales	Muribaculaceae	uncultured bacterium	uncultured bacterium
CAG23	ASV124	Bacteria	Bacteroidetes	Bacteroidia	Bacteroidales	Muribaculaceae
CAG23	ASV131	Bacteria	Bacteroidetes	Bacteroidia	Bacteroidales	Tannerellaceae	Parabacteroides
CAG23	ASV475	Bacteria	Bacteroidetes	Bacteroidia	Bacteroidales	Rikenellaceae	Alistipes
CAG24	ASV3	Bacteria	Proteobacteria	Deltaproteobacteria	Desulfovibrionales	Desulfovibrionaceae	uncultured	uncultured bacterium
CAG24	ASV5	Bacteria	Firmicutes	Clostridia	Clostridiales	Lachnospiraceae	Lachnospiraceae NK4A136 group	Lachnospiraceae bacterium 10-1
CAG24	ASV8	Bacteria	Epsilonbacteraeota	Campylobacteria	Campylobacterales	Helicobacteraceae	Helicobacter
CAG24	ASV9	Bacteria	Firmicutes	Clostridia	Clostridiales	Lachnospiraceae	uncultured	uncultured bacterium
CAG24	ASV32	Bacteria	Firmicutes	Clostridia	Clostridiales	Ruminococcaceae	Anaerotruncus	uncultured bacterium
CAG24	ASV33	Bacteria	Firmicutes	Clostridia	Clostridiales	Ruminococcaceae	Intestinimonas	uncultured bacterium
CAG24	ASV55	Bacteria	Firmicutes	Clostridia	Clostridiales	Ruminococcaceae	Ruminiclostridium 9
CAG24	ASV69	Bacteria	Firmicutes	Clostridia	Clostridiales	Lachnospiraceae	Lachnoclostridium
CAG24	ASV71	Bacteria	Firmicutes	Clostridia	Clostridiales	Lachnospiraceae	Roseburia
CAG24	ASV84	Bacteria	Firmicutes	Clostridia	Clostridiales	Ruminococcaceae	uncultured	uncultured bacterium
CAG24	ASV170	Bacteria	Bacteroidetes	Bacteroidia	Bacteroidales	Muribaculaceae	Muribaculum	uncultured bacterium
CAG25	ASV10	Bacteria	Bacteroidetes	Bacteroidia	Bacteroidales	Rikenellaceae	Rikenellaceae RC9 gut group
CAG25	ASV13	Bacteria	Bacteroidetes	Bacteroidia	Bacteroidales	Prevotellaceae	Alloprevotella
CAG25	ASV23	Bacteria	Verrucomicrobia	Verrucomicrobiae	Verrucomicrobiales	Akkermansiaceae	Akkermansia	uncultured bacterium
CAG25	ASV24	Bacteria	Bacteroidetes	Bacteroidia	Bacteroidales	Bacteroidaceae	Bacteroides
CAG25	ASV30	Bacteria	Bacteroidetes	Bacteroidia	Bacteroidales	Muribaculaceae	uncultured Bacteroidales bacterium	uncultured Bacteroidales bacterium
CAG25	ASV31	Bacteria	Bacteroidetes	Bacteroidia	Bacteroidales	Muribaculaceae	uncultured bacterium	uncultured bacterium
CAG25	ASV38	Bacteria	Bacteroidetes	Bacteroidia	Bacteroidales	Muribaculaceae
CAG25	ASV45	Bacteria	Bacteroidetes	Bacteroidia	Bacteroidales	Muribaculaceae	uncultured bacterium	uncultured bacterium
CAG25	ASV61	Bacteria	Bacteroidetes	Bacteroidia	Bacteroidales	Muribaculaceae	uncultured bacterium	uncultured bacterium
CAG25	ASV207	Bacteria	Bacteroidetes	Bacteroidia	Bacteroidales	Bacteroidaceae	Bacteroides	Bacteroides acidifaciens
CAG26	ASV43	Bacteria	Firmicutes	Clostridia	Clostridiales	Lachnospiraceae	GCA-900066575
CAG26	ASV78	Bacteria	Firmicutes	Bacilli	Lactobacillales	Enterococcaceae	Enterococcus
CAG26	ASV79	Bacteria	Firmicutes	Clostridia	Clostridiales	Lachnospiraceae
CAG26	ASV94	Bacteria	Firmicutes	Clostridia	Clostridiales	Lachnospiraceae	uncultured
CAG26	ASV152	Bacteria	Firmicutes	Clostridia	Clostridiales	Lachnospiraceae	GCA-900066575
CAG26	ASV164	Bacteria	Firmicutes	Clostridia	Clostridiales	Lachnospiraceae	Acetatifactor	uncultured bacterium
CAG26	ASV182	Bacteria	Firmicutes	Clostridia	Clostridiales	Lachnospiraceae
CAG27	ASV7	Bacteria	Firmicutes	Clostridia	Clostridiales	Lachnospiraceae	uncultured	uncultured bacterium
CAG27	ASV12	Bacteria	Firmicutes	Clostridia	Clostridiales	Lachnospiraceae	Blautia
CAG27	ASV41	Bacteria	Firmicutes	Clostridia	Clostridiales	Ruminococcaceae	Ruminiclostridium	uncultured bacterium
CAG27	ASV70	Bacteria	Firmicutes	Clostridia	Clostridiales	Lachnospiraceae	Roseburia
CAG27	ASV95	Bacteria	Firmicutes	Clostridia	Clostridiales	Ruminococcaceae	uncultured
CAG27	ASV114	Bacteria	Firmicutes	Clostridia	Clostridiales	Ruminococcaceae	Ruminiclostridium	uncultured bacterium
CAG27	ASV122	Bacteria	Firmicutes	Clostridia	Clostridiales	Ruminococcaceae	Ruminiclostridium	uncultured bacterium
CAG27	ASV187	Bacteria	Firmicutes	Clostridia	Clostridiales	Lachnospiraceae	uncultured	uncultured bacterium
CAG27	ASV197	Bacteria	Firmicutes	Clostridia	Clostridiales	Lachnospiraceae	uncultured	uncultured bacterium
CAG28	ASV17	Bacteria	Firmicutes	Clostridia	Clostridiales	Lachnospiraceae	Lachnospiraceae NK4A136 group
CAG28	ASV29	Bacteria	Firmicutes	Clostridia	Clostridiales	Ruminococcaceae	Ruminiclostridium 9
CAG28	ASV51	Bacteria	Firmicutes	Clostridia	Clostridiales	Lachnospiraceae	Lachnoclostridium	uncultured bacterium
CAG28	ASV82	Bacteria	Proteobacteria	Deltaproteobacteria	Desulfovibrionales	Desulfovibrionaceae	Desulfovibrio	Brachyspira sp. NSH-25
CAG28	ASV91	Bacteria	Firmicutes	Clostridia	Clostridiales	Lachnospiraceae	Lachnospiraceae NK4A136 group
CAG29	ASV27	Bacteria	Firmicutes	Clostridia	Clostridiales	Lachnospiraceae	Lachnoclostridium	uncultured bacterium
CAG29	ASV50	Bacteria	Firmicutes	Clostridia	Clostridiales	Lachnospiraceae	Tyzzerella	uncultured bacterium
CAG29	ASV113	Bacteria	Firmicutes	Clostridia	Clostridiales	Christensenellaceae
CAG29	ASV116	Bacteria	Firmicutes	Clostridia	Clostridiales	Peptococcaceae	uncultured	uncultured bacterium
CAG29	ASV134	Bacteria	Firmicutes	Clostridia	Clostridiales	Lachnospiraceae	uncultured	uncultured bacterium
CAG29	ASV213	Bacteria	Firmicutes	Clostridia	Clostridiales	Lachnospiraceae	uncultured	uncultured bacterium
CAG30	ASV67	Bacteria	Firmicutes	Clostridia	Clostridiales	Lachnospiraceae	GCA-900066575
CAG30	ASV83	Bacteria	Firmicutes	Clostridia	Clostridiales	Lachnospiraceae	GCA-900066575	uncultured bacterium
CAG30	ASV127	Bacteria	Firmicutes	Clostridia	Clostridiales	Lachnospiraceae	GCA-900066575	uncultured bacterium
CAG30	ASV178	Bacteria	Firmicutes	Clostridia	Clostridiales	Ruminococcaceae	Ruminiclostridium	uncultured bacterium
CAG31	ASV11	Bacteria	Firmicutes	Clostridia	Clostridiales	Lachnospiraceae
CAG31	ASV39	Bacteria	Firmicutes	Clostridia	Clostridiales	Lachnospiraceae
CAG31	ASV74	Bacteria	Firmicutes	Clostridia	Clostridiales	Ruminococcaceae	Anaerotruncus	uncultured bacterium
CAG31	ASV75	Bacteria	Firmicutes	Clostridia	Clostridiales	Lachnospiraceae	Roseburia
CAG31	ASV76	Bacteria	Firmicutes	Clostridia	Clostridiales	Ruminococcaceae	Ruminiclostridium	uncultured bacterium
CAG31	ASV77	Bacteria	Firmicutes	Clostridia	Clostridiales	Lachnospiraceae	uncultured	uncultured bacterium
CAG31	ASV80	Bacteria	Firmicutes	Clostridia	Clostridiales	Lachnospiraceae	Roseburia	uncultured bacterium
CAG31	ASV142	Bacteria	Firmicutes	Clostridia	Clostridiales	Lachnospiraceae	uncultured
CAG31	ASV143	Bacteria	Firmicutes	Clostridia	Clostridiales	Ruminococcaceae	GCA-900066225
CAG31	ASV145	Bacteria	Firmicutes	Clostridia	Clostridiales	Ruminococcaceae	Ruminiclostridium 9
CAG31	ASV220	Bacteria	Firmicutes	Clostridia	Clostridiales	Lachnospiraceae	uncultured	uncultured bacterium
CAG32	ASV130	Bacteria	Firmicutes	Clostridia	Clostridiales	Lachnospiraceae
CAG32	ASV148	Bacteria	Firmicutes	Clostridia	Clostridiales	Lachnospiraceae	Blautia
CAG32	ASV203	Bacteria	Firmicutes	Clostridia	Clostridiales	Lachnospiraceae
CAG32	ASV205	Bacteria	Firmicutes	Clostridia	Clostridiales	Ruminococcaceae
CAG32	ASV227	Bacteria	Firmicutes	Clostridia	Clostridiales	Lachnospiraceae	Lachnospiraceae FCS020 group	uncultured bacterium
CAG32	ASV246	Bacteria	Firmicutes	Clostridia	Clostridiales	Lachnospiraceae	Lachnospiraceae NK4A136 group
CAG32	ASV291	Bacteria	Proteobacteria	Deltaproteobacteria	Desulfovibrionales	Desulfovibrionaceae	Bilophila	uncultured bacterium
CAG33	ASV64	Bacteria	Firmicutes	Clostridia	Clostridiales	Ruminococcaceae	Ruminococcaceae UCG-014	uncultured rumen bacterium
CAG33	ASV241	Bacteria	Firmicutes	Clostridia	Clostridiales	Ruminococcaceae	uncultured	uncultured Oscillospira sp.
CAG33	ASV262	Bacteria	Firmicutes	Clostridia	Clostridiales	Lachnospiraceae	Lachnospiraceae NK4A136 group
CAG33	ASV265	Bacteria	Firmicutes	Clostridia	Clostridiales	Lachnospiraceae
CAG33	ASV296	Bacteria	Firmicutes	Clostridia	Clostridiales	Lachnospiraceae	A2
CAG34	ASV97	Bacteria	Firmicutes	Clostridia	Clostridiales	Ruminococcaceae	Ruminiclostridium	uncultured bacterium
CAG34	ASV136	Bacteria	Firmicutes	Clostridia	Clostridiales	Ruminococcaceae	Ruminiclostridium	uncultured bacterium
CAG34	ASV146	Bacteria	Firmicutes	Clostridia	Clostridiales	Ruminococcaceae
CAG34	ASV174	Bacteria	Firmicutes	Clostridia	Clostridiales	Ruminococcaceae
CAG34	ASV183	Bacteria	Firmicutes	Clostridia	Clostridiales	Lachnospiraceae	uncultured	uncultured bacterium
CAG34	ASV206	Bacteria	Firmicutes	Clostridia	Clostridiales	Ruminococcaceae	Ruminiclostridium 5

## Sheet: TableS5
Table S5: Details of taxonomic assignments of the ASVs in the 5 key CAGs
CAGID	ASVID	Taxonomical classification
		Domain	Phylum	Class	Order	Family	Genus	Species
CAG1	ASV16	Bacteria	Actinobacteria	Coriobacteriia	Coriobacteriales	Atopobiaceae	Coriobacteriaceae UCG-002	uncultured bacterium
CAG1	ASV18	Bacteria	Firmicutes	Clostridia	Clostridiales	Lachnospiraceae
CAG1	ASV125	Bacteria	Firmicutes	Clostridia	Clostridiales	Ruminococcaceae	Intestinimonas	uncultured bacterium
CAG1	ASV133	Bacteria	Firmicutes	Clostridia	Clostridiales	Lachnospiraceae
CAG1	ASV139	Bacteria	Firmicutes	Clostridia	Clostridiales	Family XIII	[Eubacterium] nodatum group
CAG1	ASV144	Bacteria	Firmicutes	Clostridia	Clostridiales	Ruminococcaceae	Intestinimonas
CAG1	ASV198	Bacteria	Firmicutes	Clostridia	Clostridiales	Ruminococcaceae	Ruminiclostridium 9
CAG1	ASV361	Bacteria	Firmicutes	Clostridia	Clostridiales	Ruminococcaceae	[Eubacterium] coprostanoligenes group
CAG1	ASV472	Bacteria	Firmicutes	Clostridia	Clostridiales	Family XIII	[Eubacterium] brachy group
CAG7	ASV2	Bacteria	Firmicutes	Erysipelotrichia	Erysipelotrichales	Erysipelotrichaceae	Faecalibaculum	uncultured bacterium
CAG7	ASV4	Bacteria	Firmicutes	Erysipelotrichia	Erysipelotrichales	Erysipelotrichaceae	Dubosiella	uncultured bacterium
CAG7	ASV6	Bacteria	Actinobacteria	Actinobacteria	Bifidobacteriales	Bifidobacteriaceae	Bifidobacterium
CAG7	ASV15	Bacteria	Actinobacteria	Actinobacteria	Bifidobacteriales	Bifidobacteriaceae	Bifidobacterium
CAG7	ASV40	Bacteria	Actinobacteria	Actinobacteria	Bifidobacteriales	Bifidobacteriaceae	Bifidobacterium
CAG7	ASV104	Bacteria	Bacteroidetes	Bacteroidia	Bacteroidales	Rikenellaceae	Alistipes
CAG7	ASV128	Bacteria	Bacteroidetes	Bacteroidia	Bacteroidales	Rikenellaceae	Alistipes	uncultured bacterium
CAG7	ASV162	Bacteria	Bacteroidetes	Bacteroidia	Bacteroidales	Muribaculaceae
CAG7	ASV184	Bacteria	Bacteroidetes	Bacteroidia	Bacteroidales	Prevotellaceae
CAG7	ASV322	Bacteria	Bacteroidetes	Bacteroidia	Bacteroidales	Bacteroidaceae	Bacteroides
CAG7	ASV351	Bacteria	Firmicutes	Clostridia	Clostridiales	Lachnospiraceae
CAG7	ASV423	Bacteria	Proteobacteria	Deltaproteobacteria	Desulfovibrionales	Desulfovibrionaceae	Desulfovibrio
CAG16	ASV14	Bacteria	Firmicutes	Bacilli	Lactobacillales	Lactobacillaceae	Lactobacillus	Lactobacillus johnsonii
CAG16	ASV92	Bacteria	Firmicutes	Clostridia	Clostridiales	Ruminococcaceae	Ruminiclostridium 9
CAG16	ASV98	Bacteria	Firmicutes	Clostridia	Clostridiales	Lachnospiraceae	GCA-900066575
CAG16	ASV107	Bacteria	Firmicutes	Clostridia	Clostridiales	Lachnospiraceae	Blautia
CAG16	ASV137	Bacteria	Firmicutes	Clostridia	Clostridiales	Lachnospiraceae	Acetatifactor	uncultured bacterium
CAG16	ASV151	Bacteria	Firmicutes	Clostridia	Clostridiales	Lachnospiraceae	Roseburia	uncultured bacterium
CAG16	ASV161	Bacteria	Firmicutes	Clostridia	Clostridiales	Lachnospiraceae	Roseburia	uncultured bacterium
CAG16	ASV216	Bacteria	Firmicutes	Clostridia	Clostridiales	Lachnospiraceae	uncultured	uncultured bacterium
CAG16	ASV256	Bacteria	Firmicutes	Clostridia	Clostridiales	Lachnospiraceae	Lachnospiraceae NK4A136 group	uncultured bacterium
CAG16	ASV287	Bacteria	Firmicutes	Clostridia	Clostridiales	Lachnospiraceae	Roseburia	uncultured bacterium
CAG16	ASV504	Bacteria	Bacteroidetes	Bacteroidia	Bacteroidales	Bacteroidaceae	Bacteroides
CAG23	ASV1	Bacteria	Firmicutes	Bacilli	Lactobacillales	Lactobacillaceae	Lactobacillus	Lactobacillus murinus
CAG23	ASV20	Bacteria	Bacteroidetes	Bacteroidia	Bacteroidales	Muribaculaceae
CAG23	ASV22	Bacteria	Bacteroidetes	Bacteroidia	Bacteroidales	Bacteroidaceae	Bacteroides
CAG23	ASV25	Bacteria	Firmicutes	Clostridia	Clostridiales	Lachnospiraceae
CAG23	ASV42	Bacteria	Bacteroidetes	Bacteroidia	Bacteroidales	Muribaculaceae
CAG23	ASV46	Bacteria	Bacteroidetes	Bacteroidia	Bacteroidales	Muribaculaceae
CAG23	ASV47	Bacteria	Bacteroidetes	Bacteroidia	Bacteroidales	Tannerellaceae	Parabacteroides	uncultured Bacteroidales bacterium
CAG23	ASV53	Bacteria	Firmicutes	Erysipelotrichia	Erysipelotrichales	Erysipelotrichaceae	Erysipelatoclostridium
CAG23	ASV93	Bacteria	Bacteroidetes	Bacteroidia	Bacteroidales	Muribaculaceae	uncultured bacterium	uncultured bacterium
CAG23	ASV124	Bacteria	Bacteroidetes	Bacteroidia	Bacteroidales	Muribaculaceae
CAG23	ASV131	Bacteria	Bacteroidetes	Bacteroidia	Bacteroidales	Tannerellaceae	Parabacteroides
CAG23	ASV475	Bacteria	Bacteroidetes	Bacteroidia	Bacteroidales	Rikenellaceae	Alistipes
CAG27	ASV7	Bacteria	Firmicutes	Clostridia	Clostridiales	Lachnospiraceae	uncultured	uncultured bacterium
CAG27	ASV12	Bacteria	Firmicutes	Clostridia	Clostridiales	Lachnospiraceae	Blautia
CAG27	ASV41	Bacteria	Firmicutes	Clostridia	Clostridiales	Ruminococcaceae	Ruminiclostridium	uncultured bacterium
CAG27	ASV70	Bacteria	Firmicutes	Clostridia	Clostridiales	Lachnospiraceae	Roseburia
CAG27	ASV95	Bacteria	Firmicutes	Clostridia	Clostridiales	Ruminococcaceae	uncultured
CAG27	ASV114	Bacteria	Firmicutes	Clostridia	Clostridiales	Ruminococcaceae	Ruminiclostridium	uncultured bacterium
CAG27	ASV122	Bacteria	Firmicutes	Clostridia	Clostridiales	Ruminococcaceae	Ruminiclostridium	uncultured bacterium
CAG27	ASV187	Bacteria	Firmicutes	Clostridia	Clostridiales	Lachnospiraceae	uncultured	uncultured bacterium
CAG27	ASV197	Bacteria	Firmicutes	Clostridia	Clostridiales	Lachnospiraceae	uncultured	uncultured bacterium

## Sheet: TableS6
Table S6: Rhythmicity in the relative abundance of CAGs determined by empirical JTK_CYCLE in the FA and FR groups
CAGID	Period	FA								FR
		Phase	Mean	SD	Max	Min	Max_Amp	P	empP	Phase	Mean	SD	Max	Min	Max_Amp	P	empP
CAG01	24	12	5.23817	2.8406	12.8389	1.46111	11.3778	0.0894223	0.619381	12	2.50251	1.90336	8.96667	0.527778	8.43889	0.0117763	0.165834
CAG02	24	4	1.31523	0.631312	3.62222	0.416667	3.20556	0.0432716	0.396603	4	1.63244	0.984707	4.43889	0.2	4.23889	0.0250186	0.284715
CAG03	24	8	2.17903	1.61349	6.78889	0.533333	6.25556	0.0809675	0.589411	8	2.59642	1.38734	5.24444	0.272222	4.97222	0.00292621	0.0438932
CAG04	24	8	4.88082	1.44109	7.6	1.17778	6.42222	0.014793	0.184815	0	4.67545	1.81171	10.5778	1.15556	9.42222	0.0109336	0.157842
CAG05	24	8	1.4828	0.976738	4.31111	0.144444	4.16667	0.00341104	0.0511656	16	2.94409	1.26534	5.98333	0.583333	5.4	0.185574	0.871129
CAG06	24	4	0.106631	0.052181	0.222222	0	0.222222	0.0280518	0.294705	8	0.120609	0.0761765	0.388889	0.0166667	0.372222	0.0116629	0.162837
CAG07	24	12	17.6233	10.161	41.4111	0.638889	40.7722	0.0928029	0.627373	12	8.70573	5.86951	23.7556	1.70556	22.05	0.00987699	0.138861
CAG08	24	8	1.21864	0.737748	3.43889	0.555556	2.88333	0.0552133	0.45954	16	1.24964	0.599985	2.56667	0.227778	2.33889	0.00758686	0.112887
CAG09	24	8	0.935663	0.602733	2.51111	0.105556	2.40556	0.17534	0.852148	4	0.822581	0.624955	3.35556	0.238889	3.11667	2.44719e-05	0.000367078
CAG10	24	0	0.468638	0.231235	1.2	0.0166667	1.18333	0.170503	0.839161	20	0.467921	0.188307	0.894444	0.127778	0.766667	0.000376067	0.005641
CAG11	24	12	0.371147	0.201386	0.938889	0.0944444	0.844444	0.115369	0.711289	0	0.339785	0.184565	1.11667	0.105556	1.01111	0.154319	0.824176
CAG12	24	8	0.226882	0.188926	0.927778	0	0.927778	0.0172761	0.210789	12	0.192652	0.162323	0.594444	0	0.594444	0.161488	0.834166
CAG13	24	8	0.255914	0.27529	1.00556	0.0277778	0.977778	0.0818535	0.59041	4	0.284767	0.264342	1.36111	0.00555556	1.35556	8.38466e-05	0.0012577
CAG14	24	16	5.19695	2.61413	11.5778	0.861111	10.7167	0.000639378	0.00959067	16	6.93746	4.78345	15.8778	0.233333	15.6444	8.62213e-08	1.29332e-06
CAG15	24	16	2.2871	1.25971	5.62222	0.366667	5.25556	0.000294535	0.00441803	16	2.62814	2.0139	6.73889	0.05	6.68889	2.75723e-07	4.13585e-06
CAG16	24	0	0.889785	0.539488	2.28333	0.0444444	2.23889	0.0664427	0.519481	0	3.92724	3.64785	12.55	0.35	12.2	5.07876e-05	0.000761815
CAG17	24	0	1.83835	2.07987	7.3	0.211111	7.08889	0.156413	0.816184	8	1.05573	1.41795	7.27778	0.211111	7.06667	0.0480588	0.453546
CAG18	24	4	0.220072	0.190911	1.04444	0	1.04444	0.0793118	0.569431	4	0.396416	0.187919	0.811111	0.0111111	0.8	0.009556	0.135864
CAG19	24	8	0.435663	0.350453	1.36111	0.0388889	1.32222	0.00701254	0.101898	4	0.569534	0.507636	2.2	0.155556	2.04444	2.37179e-05	0.000355768
CAG20	24	16	0.439785	0.223629	1.09444	0.0666667	1.02778	0.000294266	0.00441399	16	0.510573	0.365705	1.30556	0.0388889	1.26667	2.98055e-06	4.47082e-05
CAG21	24	8	0.524552	0.251838	1.45556	0.205556	1.25	0.0189095	0.218781	8	0.654839	0.398593	1.73889	0.222222	1.51667	0.00261561	0.0392342
CAG22	24	12	0.694803	0.385706	1.75556	0.2	1.55556	0.0622242	0.4995	12	0.457527	0.170398	0.933333	0.138889	0.794444	6.12127e-05	0.00091819
CAG23	24	16	1.32186	1.22891	6.41111	0.144444	6.26667	0.102488	0.658342	0	4.47849	4.13489	16.9556	0.372222	16.5833	0.000287963	0.00431944
CAG24	24	0	12.8084	6.01691	28.9778	3.27778	25.7	0.0472399	0.427572	8	13.0516	7.14078	31.8722	4.22222	27.65	4.56105e-05	0.000684158
CAG25	24	20	7.36272	4.85316	19.1722	0.866667	18.3056	8.01538e-06	0.000120231	20	11.7914	9.88609	33.0333	0.438889	32.5944	1.06872e-07	1.60308e-06
CAG26	24	12	2.13674	2.48506	9.05556	0.177778	8.87778	0.141085	0.776224	0	1.07115	1.03382	4.74444	0.144444	4.6	0.00392407	0.0588611
CAG27	24	8	6.98889	5.14432	18.0167	1.24444	16.7722	0.014793	0.184815	4	6.56326	3.42098	16.7389	2.27222	14.4667	0.0212739	0.24975
CAG28	24	4	2.80609	1.43502	5.44444	1.12778	4.31667	0.0370301	0.368631	8	2.02545	1.09451	4.15	0.55	3.6	3.31566e-07	4.97349e-06
CAG29	24	8	2.62867	1.10898	5.55556	0.633333	4.92222	0.000379815	0.00569722	8	1.66685	0.927122	4.02778	0.483333	3.54444	0.000191645	0.00287468
CAG30	24	8	1.3819	1.78295	6.3	0.0888889	6.21111	0.138343	0.776224	4	0.615233	0.622771	2.77222	0.0333333	2.73889	4.08453e-06	6.12679e-05
CAG31	24	0	2.98728	1.20368	5.13333	0.705556	4.42778	0.152413	0.807193	12	3.35573	1.71334	7.48889	0.316667	7.17222	0.000228344	0.00342516
CAG32	24	4	0.652151	0.455596	2.38333	0.183333	2.2	0.0192185	0.220779	8	0.36147	0.20448	0.977778	0.0444444	0.933333	0.00592164	0.0888245
CAG33	24	0	0.476344	0.577662	1.98333	0	1.98333	0.134682	0.759241	8	0.0553763	0.0579843	0.261111	0	0.261111	0.00196188	0.0294282
CAG34	24	8	1.54176	1.07464	6.28333	0.35	5.93333	0.0185849	0.217782	8	0.844086	0.509439	2.06111	0.0555556	2.00556	0.000245163	0.00367745

## Sheet: TableS7
Table S7: Rhythmicity in the relative abundance of CAGs determined by empirical JTK_CYCLE in the NA and NR groups
CAGID	Period	NA								NR
		Phase	Mean	SD	Max	Min	Max_Amp	P	empP	Phase	Mean	SD	Max	Min	Max_Amp	P	empP
CAG01	24	8	1.71626	0.808248	3.69444	0.594444	3.1	0.148018	0.816184	0	1.65296	1.40574	7.49444	0.25	7.24444	0.0295911	0.330669
CAG02	24	20	0.350823	0.24223	1.19444	0.0388889	1.15556	0.0283343	0.332667	16	0.461481	0.201312	1.15	0.0388889	1.11111	0.024874	0.276723
CAG03	24	8	0.920782	0.451347	2.06667	0.227778	1.83889	0.0676941	0.568432	8	0.974444	0.560331	2.83889	0.288889	2.55	0.00140156	0.0210233
CAG04	24	20	0.90823	0.471907	1.91667	0.261111	1.65556	0.0100569	0.150853	20	1.43185	0.50252	2.41667	0.488889	1.92778	0.0532854	0.464535
CAG05	24	20	0.160494	0.0824346	0.327778	0.0222222	0.305556	0.0439587	0.443556	8	0.301111	0.181486	0.888889	0.0222222	0.866667	0.0119338	0.163836
CAG06	24	16	0.0611111	0.0517857	0.194444	0	0.194444	0.0389087	0.41958	16	0.0855556	0.0990656	0.383333	0	0.383333	0.0354171	0.372627
CAG07	24	8	40.7307	12.4331	63.1444	16.4167	46.7278	0.213718	0.919081	16	18.1383	11.536	51.1167	4.01111	47.1056	0.0118295	0.163836
CAG08	24	12	1.03868	0.435776	2.01667	0.194444	1.82222	0.250455	0.953047	12	1.13611	0.503181	2.09444	0.372222	1.72222	0.00455004	0.0682505
CAG09	24	8	0.366872	0.219513	0.8	0.0555556	0.744444	0.0300451	0.344655	4	0.509444	0.311822	1.36111	0.0333333	1.32778	0.00020481	0.00307214
CAG10	24	4	0.327366	0.221764	0.805556	0.0388889	0.766667	0.119909	0.736264	20	0.532963	0.312194	1.38333	0.0666667	1.31667	0.118746	0.708292
CAG11	24	16	0.173868	0.0679542	0.338889	0.0333333	0.305556	0.21931	0.923077	0	0.313148	0.153408	0.777778	0.0833333	0.694444	0.195995	0.874126
CAG12	24	20	0.0660494	0.0580575	0.222222	0	0.222222	0.125696	0.755245	8	0.108333	0.0608876	0.3	0.0111111	0.288889	0.00408234	0.0612351
CAG13	24	4	0.131687	0.0816751	0.344444	0.0166667	0.327778	0.370123	1	8	0.253519	0.194685	0.883333	0.0277778	0.855556	0.00561335	0.0842003
CAG14	24	16	4.22613	2.73261	13.4111	1.07222	12.3389	0.00104915	0.0157373	20	4.57593	2.72211	11.9778	0.661111	11.3167	5.08197e-06	7.62296e-05
CAG15	24	16	1.48148	0.757645	3.27222	0.377778	2.89444	0.00388046	0.0582069	16	1.64426	1.0485	4.99444	0.377778	4.61667	8.02444e-06	0.000120367
CAG16	24	20	0.718313	0.786365	4.41667	0.0444444	4.37222	0.0333636	0.371628	4	1.22556	0.623818	2.61667	0.133333	2.48333	0.000249855	0.00374782
CAG17	24	12	0.536214	0.297503	1.25	0.0944444	1.15556	0.258701	0.959041	20	0.428889	0.273844	1.18889	0.0833333	1.10556	0.144855	0.768232
CAG18	24	20	0.990123	0.575509	2.18889	0.116667	2.07222	0.000959964	0.0143995	20	1.65574	0.720032	3.69444	0.527778	3.16667	0.0514964	0.45954
CAG19	24	4	0.0670782	0.0715612	0.288889	0	0.288889	0.00849901	0.127485	4	0.3	0.234363	1.13333	0.0444444	1.08889	9.96215e-05	0.00149432
CAG20	24	12	0.175309	0.142029	0.455556	0	0.455556	0.00236562	0.0354843	16	0.21463	0.141447	0.661111	0	0.661111	0.00165803	0.0248705
CAG21	24	20	0.194856	0.107566	0.511111	0.0333333	0.477778	0.089175	0.64036	4	0.471481	0.209961	1.1	0.144444	0.955556	0.0188747	0.225774
CAG22	24	16	0.670782	0.373045	1.54444	0.144444	1.4	0.0431713	0.441558	16	0.762407	0.285611	1.4	0.188889	1.21111	0.0250059	0.276723
CAG23	24	20	7.11708	5.94581	33.7944	1.78889	32.0056	0.337193	0.994006	0	14.2165	5.50539	29.6	4.18333	25.4167	0.0185141	0.225774
CAG24	24	8	12.757	4.92779	24.6667	4.01667	20.65	0.279491	0.975025	8	19.4981	8.16225	42.8	6.46667	36.3333	0.000706835	0.0106025
CAG25	24	16	8.72407	4.74397	20.7778	2.23333	18.5444	0.00140373	0.021056	16	8.76296	5.4722	22.9167	1.07222	21.8444	1.08101e-05	0.000162151
CAG26	24	0	0.676337	0.414624	2.11111	0.122222	1.98889	0.0231579	0.291708	0	2.38259	1.72145	7.37222	0.383333	6.98889	0.000692656	0.0103898
CAG27	24	4	4.0856	2.576	10.4222	0.677778	9.74444	0.0117179	0.173826	0	6.06185	3.22629	16.2167	0.572222	15.6444	0.0270172	0.301698
CAG28	24	8	1.70247	0.859608	3.88889	0.372222	3.51667	0.00899709	0.134956	4	2.51333	1.01704	4.65556	0.616667	4.03889	0.000882947	0.0132442
CAG29	24	8	0.704733	0.286898	1.40556	0.177778	1.22778	0.0394204	0.423576	4	1.23296	0.437064	2.21111	0.355556	1.85556	0.0144391	0.187812
CAG30	24	4	0.285597	0.345155	1.43889	0.0277778	1.41111	0.0379093	0.410589	4	0.443148	0.194437	0.855556	0.0888889	0.766667	0.000297024	0.00445536
CAG31	24	8	1.27202	0.519735	2.88333	0.483333	2.4	0.259041	0.963037	8	2.25296	1.23777	5.46667	0.683333	4.78333	0.036637	0.374625
CAG32	24	4	0.690123	0.771914	4	0.111111	3.88889	0.00268243	0.0402365	8	1.08963	0.625836	2.42222	0.194444	2.22778	0.011853	0.163836
CAG33	24	20	0.148971	0.134597	0.683333	0.0277778	0.655556	0.114936	0.728272	0	0.190185	0.178751	0.694444	0	0.694444	0.181521	0.85015
CAG34	24	4	0.535802	0.295277	1.23889	0.0333333	1.20556	0.0533922	0.501499	8	0.796852	0.478539	2.05	0	2.05	0.0133459	0.178821

## Sheet: TableS8
Table S8: Procrustes analysis at three levels of dimensionality reduction
I. CAG-based	Baseline			Week 12
Level	m122	r	p	m122	r	p
34 CAGs	0.069	0.965	0.001	0.062	0.969	0.001
7 CAGs	0.296	0.839	0.001	0.284	0.846	0.001
5 CAGs	0.303	0.835	0.001	0.291	0.842	0.001
II. Genus-based	Baseline			Week 12
Level	m122	r	p	m122	r	p
66 genera	0.137	0.929	0.001	0.032	0.984	0.001
10 genera	0.284	0.846	0.001	0.342	0.811	0.001
4 genera	0.287	0.845	0.001	0.384	0.785	0.001
m122: Procrustes sum of squares
r: correlation in a symmetric procrustes rotation (PROTEST analysis)

## Sheet: TableS9
Table S9: Details of taxonomic assignments of the ASVs in the 4 key Genera
ASVID	Taxonomical classification
	Domain	Phylum	Class	Order	Family	Genus	Species
ASV12	Bacteria	Firmicutes	Clostridia	Clostridiales	Lachnospiraceae	Blautia
ASV107	Bacteria	Firmicutes	Clostridia	Clostridiales	Lachnospiraceae	Blautia
ASV148	Bacteria	Firmicutes	Clostridia	Clostridiales	Lachnospiraceae	Blautia
ASV255	Bacteria	Firmicutes	Clostridia	Clostridiales	Lachnospiraceae	Blautia
ASV457	Bacteria	Firmicutes	Clostridia	Clostridiales	Lachnospiraceae	Blautia
ASV1067	Bacteria	Firmicutes	Clostridia	Clostridiales	Lachnospiraceae	Blautia
ASV1096	Bacteria	Firmicutes	Clostridia	Clostridiales	Lachnospiraceae	Blautia
ASV16	Bacteria	Actinobacteria	Coriobacteriia	Coriobacteriales	Atopobiaceae	Coriobacteriaceae UCG-002	uncultured bacterium
ASV121	Bacteria	Actinobacteria	Coriobacteriia	Coriobacteriales	Atopobiaceae	Coriobacteriaceae UCG-002	uncultured bacterium
ASV153	Bacteria	Actinobacteria	Coriobacteriia	Coriobacteriales	Atopobiaceae	Coriobacteriaceae UCG-002	uncultured bacterium
ASV2	Bacteria	Firmicutes	Erysipelotrichia	Erysipelotrichales	Erysipelotrichaceae	Faecalibaculum	uncultured bacterium
ASV236	Bacteria	Firmicutes	Erysipelotrichia	Erysipelotrichales	Erysipelotrichaceae	Faecalibaculum	uncultured bacterium
ASV400	Bacteria	Firmicutes	Erysipelotrichia	Erysipelotrichales	Erysipelotrichaceae	Faecalibaculum	uncultured bacterium
ASV826	Bacteria	Firmicutes	Erysipelotrichia	Erysipelotrichales	Erysipelotrichaceae	Faecalibaculum	uncultured bacterium
ASV875	Bacteria	Firmicutes	Erysipelotrichia	Erysipelotrichales	Erysipelotrichaceae	Faecalibaculum	uncultured bacterium
ASV885	Bacteria	Firmicutes	Erysipelotrichia	Erysipelotrichales	Erysipelotrichaceae	Faecalibaculum	uncultured bacterium
ASV932	Bacteria	Firmicutes	Erysipelotrichia	Erysipelotrichales	Erysipelotrichaceae	Faecalibaculum	uncultured bacterium
ASV954	Bacteria	Firmicutes	Erysipelotrichia	Erysipelotrichales	Erysipelotrichaceae	Faecalibaculum	uncultured bacterium
ASV979	Bacteria	Firmicutes	Erysipelotrichia	Erysipelotrichales	Erysipelotrichaceae	Faecalibaculum	uncultured bacterium
ASV1014	Bacteria	Firmicutes	Erysipelotrichia	Erysipelotrichales	Erysipelotrichaceae	Faecalibaculum	uncultured bacterium
ASV1046	Bacteria	Firmicutes	Erysipelotrichia	Erysipelotrichales	Erysipelotrichaceae	Faecalibaculum	uncultured bacterium
ASV1048	Bacteria	Firmicutes	Erysipelotrichia	Erysipelotrichales	Erysipelotrichaceae	Faecalibaculum	uncultured bacterium
ASV1	Bacteria	Firmicutes	Bacilli	Lactobacillales	Lactobacillaceae	Lactobacillus	Lactobacillus murinus
ASV14	Bacteria	Firmicutes	Bacilli	Lactobacillales	Lactobacillaceae	Lactobacillus	Lactobacillus johnsonii
ASV105	Bacteria	Firmicutes	Bacilli	Lactobacillales	Lactobacillaceae	Lactobacillus	Lactobacillus gasseri
ASV212	Bacteria	Firmicutes	Bacilli	Lactobacillales	Lactobacillaceae	Lactobacillus
ASV277	Bacteria	Firmicutes	Bacilli	Lactobacillales	Lactobacillaceae	Lactobacillus	Lactobacillus delbrueckii subsp. bulgaricus
ASV314	Bacteria	Firmicutes	Bacilli	Lactobacillales	Lactobacillaceae	Lactobacillus	Lactobacillus murinus
ASV320	Bacteria	Firmicutes	Bacilli	Lactobacillales	Lactobacillaceae	Lactobacillus	Lactobacillus helveticus
ASV395	Bacteria	Firmicutes	Bacilli	Lactobacillales	Lactobacillaceae	Lactobacillus	Lactobacillus kefiri
ASV465	Bacteria	Firmicutes	Bacilli	Lactobacillales	Lactobacillaceae	Lactobacillus	Lactobacillus murinus
ASV490	Bacteria	Firmicutes	Bacilli	Lactobacillales	Lactobacillaceae	Lactobacillus	Lactobacillus uvarum
ASV549	Bacteria	Firmicutes	Bacilli	Lactobacillales	Lactobacillaceae	Lactobacillus
ASV627	Bacteria	Firmicutes	Bacilli	Lactobacillales	Lactobacillaceae	Lactobacillus	Lactobacillus helveticus
ASV638	Bacteria	Firmicutes	Bacilli	Lactobacillales	Lactobacillaceae	Lactobacillus	uncultured Lactobacillus sp.
ASV657	Bacteria	Firmicutes	Bacilli	Lactobacillales	Lactobacillaceae	Lactobacillus
ASV712	Bacteria	Firmicutes	Bacilli	Lactobacillales	Lactobacillaceae	Lactobacillus	Lactobacillus reuteri
ASV810	Bacteria	Firmicutes	Bacilli	Lactobacillales	Lactobacillaceae	Lactobacillus	Lactobacillus murinus
ASV870	Bacteria	Firmicutes	Bacilli	Lactobacillales	Lactobacillaceae	Lactobacillus
ASV884	Bacteria	Firmicutes	Bacilli	Lactobacillales	Lactobacillaceae	Lactobacillus	Enterococcus durans
ASV915	Bacteria	Firmicutes	Bacilli	Lactobacillales	Lactobacillaceae	Lactobacillus	Lactobacillus uvarum
ASV924	Bacteria	Firmicutes	Bacilli	Lactobacillales	Lactobacillaceae	Lactobacillus	Lactobacillus reuteri
ASV947	Bacteria	Firmicutes	Bacilli	Lactobacillales	Lactobacillaceae	Lactobacillus
ASV983	Bacteria	Firmicutes	Bacilli	Lactobacillales	Lactobacillaceae	Lactobacillus	Lactobacillus murinus
ASV1035	Bacteria	Firmicutes	Bacilli	Lactobacillales	Lactobacillaceae	Lactobacillus	Lactobacillus murinus
ASV1040	Bacteria	Firmicutes	Bacilli	Lactobacillales	Lactobacillaceae	Lactobacillus
ASV1061	Bacteria	Firmicutes	Bacilli	Lactobacillales	Lactobacillaceae	Lactobacillus
ASV1091	Bacteria	Firmicutes	Bacilli	Lactobacillales	Lactobacillaceae	Lactobacillus
ASV1103	Bacteria	Firmicutes	Bacilli	Lactobacillales	Lactobacillaceae	Lactobacillus
ASV1116	Bacteria	Firmicutes	Bacilli	Lactobacillales	Lactobacillaceae	Lactobacillus	Lactobacillus gasseri
ASV1129	Bacteria	Firmicutes	Bacilli	Lactobacillales	Lactobacillaceae	Lactobacillus	Lactobacillus aviarius

## Sheet: TableS10
Table S10: ASVs commonly identified by genus- and guild-based method
ASVID	Genus	CAGID
ASV001	Lactobacillus	CAG23
ASV014	Lactobacillus	CAG16
ASV002	Faecalibaculum	CAG7
ASV12	Blautia	CAG27
ASV107	Blautia	CAG16
ASV16	Coriobacteriaceae UCG-002	CAG1
